# Supplementary material for: Comparative analysis of mental and physical fatigue on motor coordination, visual search patterns, perceived effort, and performance outcomes in closed-loop aiming task
Source: PLoS One. 2025 Jul 18;20(7):e0324063. doi: 10.1371/journal.pone.0324063 (PMC12274008; doi:10.1371/journal.pone.0324063)
Supplement: S1 File — (XLSX) [file pone.0324063.s001.xlsx]

## Sheet: Sheet1
Radial error	Physical fatigue group										Mental fatigue group																				Mental fatigue group
Pre-test	101.38	91.48	149.43	114.93	99.48	109.13	121.93	110.53	129.67	108.47	116.87	95.64	144.73	151.2	127.33	104.92	89.37	117.93	104.73	99.07	106.33	103.67	89.93	137.8	101.27	134.67	120.48	94.29	108.39	98.73	106.33	103.67	89.93	137.8	101.27	134.67	120.48	94.29	108.39	98.73
Block 1	94.32	81.94	107.54	110.35	96.59	100.34	124.09	103.39	115.03	108	120.33	91.34	119.32	135.34	130.42	92.04	92.73	96.03	101.34	83.13	96.07	91.34	94.03	93.29	121.95	81.39	120.29	103.39	95.4	120.42	96.07	91.34	94.03	93.29	121.95	81.39	120.29	103.39	95.4	120.42
Block 2	91.53	94.33	112.32	90.67	96.39	110.02	93.92	91.2	110.34	95.38	104.36	92.49	103.83	89.43	93.23	99.43	105.46	96.38	122.07	99.73	91.27	99.45	108.73	90.27	112.49	82.39	76	103.92	91.43	85.43	91.27	99.45	108.73	90.27	112.49	82.39	76	103.92	91.43	85.43
Block 3	63.45	94.25	72.49	82.39	59	57.53	73.13	63.92	62.6	95.54	58.75	74.32	70.6	64.87	59.43	76.62	59.49	50.13	72.42	69.32	71.93	69.43	61.96	98.39	88.13	92.39	69.49	58.95	74.05	89.07	71.93	69.43	61.96	98.39	88.13	92.39	69.49	58.95	74.05	89.07
Block 4	52.34	60.34	45.43	59.3	55.47	49.53	51.49	52.03	50.43	54.6	51.94	71.4	83.91	42.04	43.29	58.2	49.03	46	57.93	51.93	52.04	46.27	53.73	43.49	52.94	84.34	50.43	59.4	56.4	79.24	52.04	46.27	53.73	43.49	52.94	84.34	50.43	59.4	56.4	79.24
Block 5	42.49	31.39	57.2	51.94	52.49	43.93	60.67	50.23	37.07	40.54	50.47	52.53	49.54	50.34	53.2	41.39	58.39	51.87	48.8	62.04	46.13	40.59	57.93	62.43	76.07	38.94	40.3	42.9	33.73	40.39	46.13	40.59	57.93	62.43	76.07	38.94	40.3	42.9	33.73	40.39

## Sheet: Sheet3
QE-fixtation	Control group										Physical fatigue group										Mental fatigue group
Pre-test	305	378	325	363	364	370	365	382	331	299	319	354	377	345	338	366	359	325	352	354	364	398	318	362	353	350	341	404	301	390
Post-test	309	386	328	385	412	397	385	401	384	336	342	397	247	275	316	306	302	286	389	292	386	236	264	313	295	285	275	378	281	335

## Sheet: Sheet2
QE-Duratin	Control group									Physical fatigue group											Mental fatigue group
Pre-test	1452	1678	1974	1453	1357	1473	1396	1585	1486	1369	1464	1321	1395	1425	1647	1563	1347	1649	1340	1384	1430	1395	1341	1564	1769	1479	1593	1864	1585	1453
Post-test	1475	1693	1893	1784	1658	1659	1547	1685	1589	1386	1463	1168	1264	1168	1584	1478	1488	1568	1375	1272	1352	1102	1158	1352	1593	1328	1279	1540	1361	1279
